# Supplementary material for: Mobile Health Self-management Support for Spinal Cord Injury: Systematic Literature Review
Source: JMIR Mhealth Uhealth. 2023 Apr 26;11:e42679. doi: 10.2196/42679 (PMC10173031; doi:10.2196/42679)
Supplement: Multimedia Appendix 4 [file mhealth_v11i1e42679_app4.xlsx]

## Sheet: Risk-of-bias Assessment
Publication title	Study type	Assessment tool	Comments
A wearable vibration glove for improving hand sensation in persons with Spinal Cord Injury using Passive Haptic Rehabilitation [36]	Experimental study	Revised version of the Cochrane Collaboration's tool for assessing risk of bias in randomized trials	Some concerns for risk-of-bias
The Effect of the Interactive Mobile Health and Rehabilitation System on Health and Psychosocial Outcomes in Spinal Cord Injury: Randomized Controlled Trial [44]	Experimental study	Revised version of the Cochrane Collaboration's tool for assessing risk of bias in randomized trials	Low risk-of-bias
Feasibility of a Web-Based Self-management Intervention for Intermittent Urinary Catheter Users With Spinal Cord Injury [40]	Mixed-methods study	Mixed methods appraisal tool for systematic mixed studies reviews	Some concerns due to a self-selection bias and an inadequate sample size
Development of a comprehensive mobile assessment of pressure (CMAP) system for pressure injury prevention for veterans with spinal cord injury [46]	Mixed-methods study	Mixed methods appraisal tool for systematic mixed studies reviews	Some concerns resulting from having no description of sampling, especially participant inclusion criteria
Patients' Perspectives on the Usability of a Mobile App for Self-Management following Spinal Cord Injury [47]	Mixed-methods study	Mixed methods appraisal tool for systematic mixed studies reviews	Low risk-of-bias
Co-designing a Self-Management App Prototype to Support People With Spinal Cord Injury in the Prevention of Pressure Injuries: Mixed Methods Study [48]	Mixed-methods study	Mixed methods appraisal tool for systematic mixed studies reviews	Low risk-of-bias despite self-selection bias due to participants being more technologically savvy compared to the general population
Mobile App (WHEELS) to Promote a Healthy Lifestyle in Wheelchair Users With Spinal Cord Injury or Lower Limb Amputation: Usability and Feasibility Study [54]	Mixed-methods study	Mixed methods appraisal tool for systematic mixed studies reviews	Some concerns due to low fidelity and participant attrition
Translating a spinal cord injury self-management intervention for online and telehealth delivery: A community-engaged research approach [45]	Observational study: Cross-sectional	JBI Critical Appraisal Checklist for Cross Sectional Studies	Low risk-of-bias
Correlates of adherence in a home-based, self-managed exercise program tailored to wheelchair users with spinal cord injury [55]	Observational study: Cross-sectional	JBI Critical Appraisal Checklist for Cross Sectional Studies	Low risk-of-bias
Opportunities and Challenges of a Self-Management App to Support People With Spinal Cord Injury in the Prevention of Pressure Injuries: Qualitative Study [49]	Qualitative study	JBI Critical Appraisal Checklist for Qualitative Research	Low risk-of-bias
The use of a mobile educational tool on pressure injury education for individuals living with spinal cord injury/disease: A qualitative research study [48]	Qualitative study	JBI Critical Appraisal Checklist for Qualitative Research	Low risk-of-bias
Website redesign of a 16-week exercise intervention for people with spinal cord injury by using participatory action research [47]	Qualitative study	JBI Critical Appraisal Checklist for Qualitative Research	Low risk-of-bias
Development of a self-management app for people with spinal cord injury [59]	Qualitative study	JBI Critical Appraisal Checklist for Qualitative Research	Low risk-of-bias
Tablet Technology for Rehabilitation after Spinal Cord Injury: A Proof-of-Concept [37]	Quasi-Experimental study	JBI Critical Appraisal Checklist for Quasi-Experimental Studies (non-randomized experimental studies)	Some concerns for risk-of-bias
Mobile health-based physical activity intervention for individuals with spinal cord injury in the community: A pilot study [42]	Quasi-Experimental study	JBI Critical Appraisal Checklist for Quasi-Experimental Studies (non-randomized experimental studies)	Some concerns for risk-of-bias
Gamification smartphone application for leg physical therapy [43]	Quasi-Experimental study	JBI Critical Appraisal Checklist for Quasi-Experimental Studies (non-randomized experimental studies)	High risk-of-bias due to unclear recruitment process, an inadequate sample size, non-randomized assignment and no control group.
Implementing a self-management mobile app for spinal cord injury during inpatient rehabilitation and following community discharge: A feasibility study [50]	Quasi-Experimental study	JBI Critical Appraisal Checklist for Quasi-Experimental Studies (non-randomized experimental studies)	Some concerns due to a self-selection bias and an inadequate sample size
Development and Effectiveness Testing of “Punsook”: A Smartphone Application for Intermittent Urinary Catheter Users with Spinal Cord Injury [51]	Quasi-Experimental study	JBI Critical Appraisal Checklist for Quasi-Experimental Studies (non-randomized experimental studies)	Low risk-of-bias
Visualization of user interactions with a pressure mapping mobile application for wheelchair users at risk for pressure injuries [53]	Quasi-Experimental study	JBI Critical Appraisal Checklist for Quasi-Experimental Studies (non-randomized experimental studies)	High risk-of-bias due to an inadequate sample size and data collection methods.
A mobile app for home-based exercise in spinal cord injured persons: Proposal and pilot study [57]	Quasi-Experimental study	JBI Critical Appraisal Checklist for Quasi-Experimental Studies (non-randomized experimental studies)	Low risk-of-bias

## Sheet: Experimental Studies
Publication title	Q1.1 Was the allocation sequence random?	Q1.2 Was the allocation sequence concealed until participants were enrolled and assigned to interventions?	Q1.3 Did baseline differences between intervention groups suggest a problem with the randomisation process?	Q2.1 Were participants aware of their assigned intervention during the trial?	Q2.2 Were carers and people delivering the interventions aware of participants’ assigned intervention during the trial?	Q2.3 If Y/PY/NI to 2.1 or 2.2: Were there deviations from the intended intervention that arose because of the trial context?	Q2.4 If Y/PY/NI to 2.3: Were these deviations likely to have affected the outcome?	Q2.5 If Y/PY to 2.4: Were these deviations from intended intervention balanced between groups?	Q2.6 Was an appropriate analysis used to estimate the effect of assignment to intervention?	Q2.7 If N/PN/NI to 2.6: Was there potential for a substantial impact (on the result) of the failure to analyse participants in the group to which they were randomised?	Q3.1 Were data for this outcome available for all, or nearly all, participants randomised?	Q3.2 If N/PN/NI to 3.1: Is there evidence that the result was not biased by missing outcome data?	Q3.3 If N/PN to 3.2: Could missingness in the outcome depend on its true value?	Q3.4 If Y/PY/NI to 3.3: Is it likely that missingness in the outcome depended on its true value?	Q4.1 Was the method of measuring the outcome inappropriate?	Q4.2 Could measurement or ascertainment of the outcome have differed between intervention groups?	Q4.3 If N/PN/NI to 4.1 and 4.2: Were outcome assessors aware of the intervention received by study participants?	Q4.4 If Y/PY/NI to 4.3: Could assessment of the outcome have been influenced by knowledge of intervention received?	Q4.5 If Y/PY/NI to 4.4: Is it likely that assessment of the outcome was influenced by knowledge of intervention received?	Q5.1 Were the data that produced this result analysed in accordance with a prespecified analysis plan that was finalised before unblinded outcome data were available for analysis?	Q5.2 Is the numerical result being assessed likely to have been selected, on the basis of the results, from multiple eligible outcome measurements (eg, scales, definitions, time points) within the outcome domain?	Q5.3 Is the numerical result being assessed likely to have been selected, on the basis of the results, from multiple eligible analyses of the data?	Risk-of-bias judgment (low/high/some concerns)
A wearable vibration glove for improving hand sensation in persons with Spinal Cord Injury using Passive Haptic Rehabilitation [36]	Y	NI	N	Y	Y	N	NA	NA	Y	NA	PY	NA	NA	NA	N	PN	Y	NI	PY	NI	NI	NI	Some concerns for risk-of-bias
The Effect of the Interactive Mobile Health and Rehabilitation System on Health and Psychosocial Outcomes in Spinal Cord Injury: Randomized Controlled Trial [44]	Y	PY	N	Y	Y	N	NA	NA	PY	NA	Y	PY	NA	NA	PN	PN	PN	NA	NA	Y	PN	PN	Low risk-of-bias

## Sheet: Mixed-Methods Studies
			Qualitative					Quantitative randomized controlled trials					Quantitative nonrandomized					Quantitative descriptive					Mixed methods
Publication title	S1. Are there clear research questions?	S2. Do the collected data allow to address the research questions?	Q1.1. Is the qualitative approach appropriate to answer the research question?	Q1.2. Are the qualitative data collection methods adequate to address the research question?	Q1.3. Are the findings adequately derived from the data?	Q1.4. Is the interpretation of results sufficiently substantiated by data?	Q1.5. Is there coherence between qualitative data sources, collection, analysis and interpretation?	Q2.1. Is randomization appropriately performed?	Q2.2. Are the groups comparable at baseline?	Q2.3. Are there complete outcome data?	Q2.4. Are outcome assessors blinded to the intervention provided?	Q2.5 Did the participants adhere to the assigned intervention?	Q3.1. Are the participants representative of the target population?	Q3.2. Are measurements appropriate regarding both the outcome and intervention (or exposure)?	Q3.3. Are there complete outcome data?	Q3.4. Are the confounders accounted for in the design and analysis?	Q3.5. During the study period, is the intervention administered (or exposure occurred) as intended?	Q4.1. Is the sampling strategy relevant to address the research question?	Q4.2. Is the sample representative of the target population?	Q4.3. Are the measurements appropriate?	Q4.4. Is the risk of nonresponse bias low?	Q4.5. Is the statistical analysis appropriate to answer the research question?	Q5.1. Is there an adequate rationale for using a mixed methods design to address the research question?	Q5.2. Are the different components of the study effectively integrated to answer the research question?	Q5.3. Are the outputs of the integration of qualitative and quantitative components adequately interpreted?	Q5.4. Are divergences and inconsistencies between quantitative and qualitative results adequately addressed?	Q5.5. Do the different components of the study adhere to the quality criteria of each tradition of the methods involved?	Comments
Feasibility of a Web-Based Self-management Intervention for Intermittent Urinary Catheter Users With Spinal Cord Injury [40]	Yes	Yes	Yes	Yes	Yes	Yes	Yes	−	−	−	−	−	No	Can't tell	Can't tell	Can't tell	Can't tell	Yes	No	Yes	No	Yes	Yes	Yes	Yes	Can't tell	Yes	Some concerns due to a self-selection bias and an inadequate sample size
Development of a comprehensive mobile assessment of pressure (CMAP) system for pressure injury prevention for veterans with spinal cord injury [46]	Yes	Yes	Yes	Yes	Yes	Yes	Yes	−	−	−	−	−	−	−	−	−	−	Can't tell	Can't tell	Yes	Can't tell	Yes	Yes	Yes	Yes	Can't tell	No	Some concerns resulting from having no description of sampling, especially participant inclusion criteria
Patients' Perspectives on the Usability of a Mobile App for Self-Management following Spinal Cord Injury [47]	Yes	Yes	Yes	Yes	Yes	Yes	Yes	−	−	−	−	−	−	−	−	−	−	Yes	Yes	Yes	Can't tell	Yes	Yes	Yes	Yes	Can't tell	Yes	Low risk-of-bias
Co-designing a Self-Management App Prototype to Support People With Spinal Cord Injury in the Prevention of Pressure Injuries: Mixed Methods Study [48]	Yes	Yes	Yes	Yes	Yes	Yes	Yes	−	−	−	−	−	−	−	−	−	−	Yes	Can't tell	Yes	Can't tell	Yes	Yes	Yes	Yes	Yes	Yes	Low risk-of-bias despite self-selection bias due to participants being more technologically savvy compared to the general population
Mobile App (WHEELS) to Promote a Healthy Lifestyle in Wheelchair Users With Spinal Cord Injury or Lower Limb Amputation: Usability and Feasibility Study [54]	Yes	Yes	Yes	Yes	Yes	Yes	Yes	−	−	−	−	−	No	Yes	Yes	Can't tell	Yes	Yes	Can't tell	Yes	Can't tell	Yes	Yes	Yes	Yes	Can't tell	Yes	Some concerns due to low fidelity and participant attrition

## Sheet: Observational Studies
Publication title	Q1. Were the criteria for inclusion in the sample clearly defined?	Q2. Were the study subjects and the setting described in detail?	Q3. Was the exposure measured in a valid and reliable way?	Q4. Were objective, standard criteria used for measurement of the condition?	Q5. Were confounding factors identified?	Q6. Were strategies to deal with confounding factors stated?	Q7. Were the outcomes measured in a valid and reliable way?	Q8. Was appropriate statistical analysis used?	Comments
Translating a spinal cord injury self-management intervention for online and telehealth delivery: A community-engaged research approach [45]	Yes	Yes	NA	NA	NA	NA	Yes	Yes	Low risk-of-bias
Correlates of adherence in a home-based, self-managed exercise program tailored to wheelchair users with spinal cord injury [55]	Yes	Yes	Yes	Yes	NA	NA	Yes	Yes	Low risk-of-bias

## Sheet: Qualitative Studies
Publication title	Q1. Is there congruity between the stated philosophical perspective and the research methodology?	Q2. Is there congruity between the research methodology and the research question or objectives?	Q3. Is there congruity between the research methodology and the methods used to collect data?	Q4. Is there congruity between the research methodology and the representation and analysis of data?	Q5. Is there congruity between the research methodology and the interpretation of results?	Q6. Is there a statement locating the researcher culturally or theoretically?	Q7. Is the influence of the researcher on the research, and vice- versa, addressed?	Q8. Are participants, and their voices, adequately represented?	Q9. Is the research ethical according to current criteria or, for recent studies, and is there evidence of ethical approval by an appropriate body?	Q10. Do the conclusions drawn in the research report flow from the analysis, or interpretation, of the data?	Comments
Opportunities and Challenges of a Self-Management App to Support People With Spinal Cord Injury in the Prevention of Pressure Injuries: Qualitative Study [49]	Yes	Yes	Yes	Yes	Yes	No	Yes	Yes	Yes	Yes	Low risk-of-bias
The use of a mobile educational tool on pressure injury education for individuals living with spinal cord injury/disease: A qualitative research study [48]	Yes	Yes	Yes	Yes	Yes	Unclear	Yes	Yes	Yes	No	Low risk-of-bias
Website redesign of a 16-week exercise intervention for people with spinal cord injury by using participatory action research [47]	Yes	Yes	Yes	Yes	Yes	No	Yes	Yes	Yes	Yes	Low risk-of-bias
Development of a self-management app for people with spinal cord injury [59]	Yes	Yes	Yes	Yes	Yes	No	Yes	Yes	Yes	Yes	Low risk-of-bias

## Sheet: Quasi-Experimental Studies
Publication title	Q1. Is it clear in the study what is the ‘cause’ and what is the ‘effect’ (i.e. there is no confusion about which variable comes first)?	Q2. Were the participants included in any comparisons similar?	Q3. Were the participants included in any comparisons receiving similar treatment/care, other than the exposure or intervention of interest?	Q4. Was there a control group?	Q5. Were there multiple measurements of the outcome both pre and post the intervention/exposure?	Q6. Was follow up complete and if not, were differences between groups in terms of their follow up adequately described and analyzed?	Q7. Were the outcomes of participants included in any comparisons measured in the same way?	Q8. Were outcomes measured in a reliable way?	Q9. Was appropriate statistical analysis used?	Comments
Tablet Technology for Rehabilitation after Spinal Cord Injury: A Proof-of-Concept [37]	Yes	Yes	Unclear	No	Yes	Yes	Yes	Unclear	Yes	Some concerns for risk-of-bias
Mobile health-based physical activity intervention for individuals with spinal cord injury in the community: A pilot study [42]	Yes	Yes	Not applicable	No	Yes	Unclear	Yes	Unclear	Yes	Some concerns for risk-of-bias
Gamification smartphone application for leg physical therapy [43]	Unclear	Unclear	Unclear	No	Unclear	Unclear	Yes	Unclear	Unclear	High risk-of-bias due to unclear recruitment process, an inadequate sample size, non-randomized assignment and no control group.
Implementing a self-management mobile app for spinal cord injury during inpatient rehabilitation and following community discharge: A feasibility study [50]	Yes	Yes	No	No	Yes	Yes	Yes	Yes	Yes	Some concerns due to a self-selection bias and an inadequate sample size
Development and Effectiveness Testing of “Punsook”: A Smartphone Application for Intermittent Urinary Catheter Users with Spinal Cord Injury [51]	Yes	Not applicable	Not applicable	No	Unclear	Yes	Yes	Yes	Yes	Low risk-of-bias
Visualization of user interactions with a pressure mapping mobile application for wheelchair users at risk for pressure injuries [53]	Unclear	Unclear	No	No	Yes	Unclear	Yes	Unclear	Unclear	High risk-of-bias due to an inadequate sample size and data collection methods.
A mobile app for home-based exercise in spinal cord injured persons: Proposal and pilot study [57]	Yes	Yes	Unclear	Yes	Yes	Yes	Yes	Yes	Yes	Low risk-of-bias
